# Supplementary material for: Evaluation of Virulence in Cynomolgus Macaques Using a Virus Preparation Enriched for the Extracellular Form of Monkeypox Virus
Source: Viruses. 2022 Sep 9;14(9):1993. doi: 10.3390/v14091993 (PMC9505131; doi:10.3390/v14091993)
Supplement: Supplementary file 1 [file viruses-14-01993-s001.zip]

Archive with 1 entries (1 files):
- viruses-1879874-supplementary.pdf
